# Supplementary material for: Review of Recent Advances in Thiazolidin-4-One Derivatives as Promising Antitubercular Agents (2021–Present)
Source: Molecules. 2025 May 17;30(10):2201. doi: 10.3390/molecules30102201 (PMC12114044; doi:10.3390/molecules30102201)
Supplement: Supplementary file 1 [file molecules-30-02201-s001.zip]

Archive with 1 entries (1 files):
- molecules-3632423-supplementary.pdf
